# Supplementary material for: CYP2D6 Polymorphisms and the Safety and Gametocytocidal Activity of Single-Dose Primaquine for Plasmodium falciparum
Source: Antimicrob Agents Chemother. 2019 Sep 23;63(10):e00538-19. doi: 10.1128/AAC.00538-19 (PMC6761544; doi:10.1128/AAC.00538-19)
Supplement: Supplemental file 1 [file AAC.00538-19-sd001.xlsx]

## Sheet: Sheet1
DATASET S1 CYP2D6 allele frequencies per population. This data was used to determine CYP2D6 Activity Scores for in Figure 1.												The Gambia efficacy (n = 84/85)			Burkina Faso, Balonghin (n = 137/239)			Mali (n = 90/108)			Kenya (n = 103/118)			Uganda (n = 228/390)
Haplotype	100	1023	1846	1863-64	2850	2988	3183	4180	Dupa	Exon 9	Enzyme	Hetb	Homc	Freqd	Hetb	Homc	Freqd	Hetb	Homc	Freqd	Hetb	Homc	Freqd	Hetb	Homc	Freqd	Haplotype
											Activity
*1	C	C	G	-	C	G	G	G	NO	YES	Normal	30	10	0.297619	53	11	0.273723	26	10	0.270588	29	5	0.18932	72	21	0.25	*1
*1x2e	C	C	G	-	C	G	G	G	YES	YES	Increased	sb	0	?	1 (sb)	0	?	sb	0	?	sb	0	?	sb	0	?	*1x2b
*2	C	C	G	-	T	G	G	C	NO	YES	Normal	18	3	0.142857	34	5	0.160584	24	5	0.2	28	4	0.174757	64	19	0.223684	*2
*2x2e	C	C	G	-	T	G	G	C	YES	YES	Increased	sb	0	?	2 (sb)	0	?	1 (sb)	0	?	sb	0	?	sb	0	?	*2x2e
*4	T	C	A	-	C	G	G	C	NO	YES	None	8	0	0.047619	4	0	0.0145985	0	0	0	7	1	0.0436893	4	0	0.00877193	*4
*4x2e	T	C	A	-	C	G	G	C	YES	YES	None	sb	0	?	sb	0	?	sb	0	?	sb	0	?	sb	0	?	*4x2e
*5	-	-	-	-	-	-	-	-	NO	NO	None	13	2	0.10119	16	3	0.080292	15	3	0.123529	9	0	0.0436893	24	2	0.0614035	*5
*10	T	C	G	-	C	G	G	C	NO	YES	Decreased	5	0	0.0297619	5	0	0.0182482	10	0	0.0588235	3	0	0.0145631	9	2	0.0285088	*10
*17	C	T	G	-	T	G	G	C	NO	YES	Decreased	13	1	0.0892857	47	10	0.244526	33	3	0.229412	27	4	0.169903	68	6	0.175439	*17
*17x2e	C	T	G	-	T	G	G	C	YES	YES	?	sb	0	?	2 (sb)	0	?	sb	0	?	1 (sb)	0	?	1 (sb)	0	?	*17x2e
*29	C	C	G	-	T	G	A	C	NO	YES	Decreased	16	0	0.0952381	30	0	0.109489	12	0	0.0705882	33	5	0.208738	68	8	0.184211	*29
*29x2e	C	C	G	-	T	G	A	C	YES	YES	?	sb	0	?	sb	0	?	sb	0	?	0	1	0.00970874	1 (sb)	0	?	*29x2e
*34	C	C	G	-	T	G	G	G	NO	YES	?	0	0	0	0	0	0	1	0	0.00588235	0	0	0	2	0	0.00438596	*34
*36	T	C	G	-	C	G	G	C	NO	NO	Negligible	1	0	0.00595238	3	0	0.0109489	0	0	0	0	0	0	0	0	0	*36
*39	C	C	G	-	C	G	G	C	NO	YES	?	0	0	0	0	0	0	0	0	0	0	0	0	2	0	0.00438596	*39
*40	C	T	G	TTTCGCCCCx2	T	G	G	C	NO	YES	None	1	0	0.00595238	1	0	0.00364964	3	0	0.0176471	2	0	0.00970874	3	0	0.00657895	*40
*41	C	C	G	-	T	A	G	C	NO	YES	Decreased	5	0	0.0297619	0	0	0	1	0	0.00588235	9	0	0.0436893	13	0	0.0285088	*41
*41x2e	C	C	G	-	T	A	G	C	YES	YES	?	sb	0	?	0	0	0	0	0	0	sb	0	?	0	0	0	*41x2e
												*1x2/*2 or *1/*2x2 (n=4)			*17x2/*29 or *17/*29x2 (n=1)			*17x2/*29 or *17/*29x2 (n=1)			*1x2/*2 or *1/*2x2 (n=3)			*17x2/*29 or *17/*29x2 (n=1)
												*2x2/*17 or *2/*17x2 (n=4)			*1x2/*10 or *1/*10x2 (n=1)			*1x2/*2 or *1/*2x2 (n=1)			*1x2/*4 or *1/*4x2 (n=1)			*1x2/*17 or *1/*17x2 (n=1)
												*2x2/*29 or *2/*29x2 (n=1)			*1x2/*17 or *1/*17x2 (n=1)			*2x2/*17 or *2/*17x2 (n=1)			*2x2/*4 or *2/*4x2 (n=1)			*2x2/*4 or *2/*4x2 (n=1)
												*2x2/*4 or *2/*4x2 (n=2)			*1x2/*2 or *1/*2x2 (n=2)			*2x2/*29 or *2/*29x2 (n=2)			*2x2/*17 or *2/*17x2 (n=1)			*4x2/*17 or *4/*17x2 (n=1)
												*4x2/*17 or *4/*17x2 (n=1)			*2x2/*29 or *2/*29x2 (n=1)			*4x2/*29 or *4/*29x2 (n=1)			*4x2/*17 or *4/*17x2 (n=2)
												*4x2/*41 or *4/*41x2 (n=1)			*4x2/*17 or *4/*17x2 (n=1)						*4x2/*41 or *4/*41x2 (n=1)
															*4x2/*29 or *4/*29x2 (n=1)
															*4/*4 with CNV assay failure (n=1)
a Duplication of CYP2D6 gene allele; b Heterozygotes; c Homozygotes; d Allele frequency. sb = see below: cases where it was impossible to determine which allele was duplicated.
Data for The Gambia safety study and Banfora, Burkina Faso are available in the supporting information of an earlier publication [1].
[1] Bastiaens GJH, Tiono AB, Okebe J, Pett HE, Coulibaly SA, Gonçalves BP, Affara M, Ouédraogo A, Bougouma EC, Sanou GS, Nébié I, Bradley J, Lanke KHW, Niemi M, Sirima SB, d'Alessandro U, Bousema T, Drakeley C. Safety of single low-dose primaquine in glucose-6-phosphate dehydrogenase deficient falciparum-infected African males: Two open-label, randomized, safety trials. PLoS One. 2018 Jan 11;13(1…
