# Supplementary material for: CYP2D6 Polymorphisms and the Safety and Gametocytocidal Activity of Single-Dose Primaquine for Plasmodium falciparum
Source: Antimicrob Agents Chemother. 2019 Sep 23;63(10):e00538-19. doi: 10.1128/AAC.00538-19 (PMC6761544; doi:10.1128/AAC.00538-19)
Supplement: Supplemental file 2 [file AAC.00538-19-sd002.xlsx]

## Sheet: Sheet1
DATASET S2 Activity Score (AS) ranges and undetermined results per population. This data was used to determine CYP2D6 Activity Scores for in Figure 1.
AS Range	The Gambia	Mali	Balonghin, BF	Banfora, BF	Uganda	Kenya
0.5-1.0	2	2	2	1	8	3
0.5-1.5	1
0.5-2.0			12		9
1.0-1.5	1	3			2
1.0-2.0	3	5	10	1	45	3
1.0-3.0		1	1
1.0-4.0		2	20		15	1
1.5-3.0	1	8	39		42	1
2.0-2.5	9	3	3	1	1	1
2.0-3.0			1
2.0-4.0		1	15		11
Undetermined		2	4	2	36	11
Total	17/143	27/108	107/239	5/78	169/390	20/118
Total is number of samples with completed to SNP analysis. Undetermined results had one or more failed SNP analyses. AS ranges are due to failed (or not completed) CNV analysis.
